# Supplementary material for: Diagnostic model of combined ceRNA and DNA methylation related genes in esophageal carcinoma
Source: PeerJ. 2020 Mar 31;8:e8831. doi: 10.7717/peerj.8831 (PMC7120044; doi:10.7717/peerj.8831)
Supplement: Supplemental Information 1 [file peerj-08-8831-s001.xlsx]

## Sheet: geo2r-GSE59973-differential
ID	adj.P.Val	P.Value	t	B	logFC	miRNA_ID	SPOT_ID
hsa-miR-1246	0.0697	0.010017	3.35638	-2.6206	3.90343	hsa-miR-1246
hsa-miR-34c-5p	0.0326	0.002342	5.05523	-0.9698	3.85649	hsa-miR-34c-5p
hsa-miR-1290	0.0274	0.00136	4.80221	-0.641	3.4548	hsa-miR-1290
hsa-miR-7	0.0109	0.00018	6.5509	1.3113	3.4479	hsa-miR-7
hsa-miR-196b	0.0307	0.00212	4.74087	-0.9577	2.93936	hsa-miR-196b
hsa-miR-944	0.0146	0.000445	6.21168	0.5171	2.92249	hsa-miR-944
hsa-miR-424	0.0176	0.000631	5.42597	0.1105	2.75529	hsa-miR-424
hsa-miR-18b	0.0109	0.000144	6.7643	1.5182	2.73855	hsa-miR-18b
hsa-miR-18a	0.0109	0.000171	6.60269	1.3621	2.68622	hsa-miR-18a
hsa-miR-223	0.0109	0.00026	6.20801	0.9653	2.65696	hsa-miR-223
hsa-miR-409-3p	0.1716	0.047455	2.40141	-4.0041	2.62329	hsa-miR-409-3p
hsa-miR-629*	0.0421	0.003375	4.69343	-1.2953	2.42339	hsa-miR-629*
hsa-miR-130b	0.0176	0.000613	5.45061	0.1389	2.37399	hsa-miR-130b
hsa-miR-455-5p	0.0109	0.000109	7.04697	1.7827	2.35475	hsa-miR-455-5p
hsa-miR-642b	0.0421	0.00322	4.15095	-1.4935	2.3122	hsa-miR-642b
hsa-miR-455-3p	0.0277	0.001609	4.67144	-0.8067	2.28533	hsa-miR-455-3p
hsa-miR-224	0.0109	0.00027	6.17223	0.9283	2.21775	hsa-miR-224
hsa-miR-301a	0.0109	0.000272	6.16625	0.9221	2.18911	hsa-miR-301a
hsa-miR-630	0.0191	0.00078	5.24913	-0.0962	2.18452	hsa-miR-630
hsa-miR-183	0.0481	0.004455	3.91718	-1.8159	2.08284	hsa-miR-183
hsa-miR-34b*	0.0307	0.002062	4.48174	-1.0519	2.07046	hsa-miR-34b*
hsa-miR-135a*	0.0919	0.017889	2.97097	-3.1936	2.02498	hsa-miR-135a*
hsa-miR-505*	0.0553	0.005807	3.91602	-1.9417	1.99571	hsa-miR-505*
hsa-miR-21	0.0247	0.001159	4.92853	-0.4837	1.97592	hsa-miR-21
hsa-miR-1181	0.0744	0.011805	3.57265	-2.4534	1.91233	hsa-miR-1181
hsa-miR-31*	0.1716	0.047123	2.40619	-3.9973	1.89554	hsa-miR-31*
hsa-miR-141*	0.1613	0.040998	2.50128	-3.8627	1.87473	hsa-miR-141*
hsa-miR-483-5p	0.0823	0.014325	3.11736	-2.9746	1.76612	hsa-miR-483-5p
hsa-miR-196a	0.0862	0.015509	3.18156	-2.9105	1.74572	hsa-miR-196a
hsa-miR-215	0.1044	0.02221	3.06346	-3.0539	1.69635	hsa-miR-215
hsa-miR-98	0.0744	0.012241	3.22184	-2.8192	1.65439	hsa-miR-98
hsa-miR-3652	0.084	0.014842	3.09387	-3.0096	1.59459	hsa-miR-3652
hsa-miR-500a	0.0687	0.00909	3.4221	-2.5242	1.57787	hsa-miR-500a
hsa-miR-155	0.0421	0.003281	4.13737	-1.512	1.56789	hsa-miR-155
hsa-miR-29b-1*	0.0287	0.001743	4.61007	-0.8854	1.56205	hsa-miR-29b-1*
hsa-miR-1268	0.0744	0.012485	3.20872	-2.8386	1.52803	hsa-miR-1268
hsa-miR-150*	0.0744	0.012044	3.23269	-2.8031	1.52363	hsa-miR-150*
hsa-miR-663	0.0717	0.010499	3.32472	-2.6672	1.48521	hsa-miR-663
hsa-miR-19a	0.0481	0.004518	3.90715	-1.8299	1.48	hsa-miR-19a
hsa-miR-205*	0.0452	0.003894	4.01341	-1.6822	1.47702	hsa-miR-205*
hsa-miR-3663-3p	0.0657	0.007803	3.52614	-2.3728	1.46099	hsa-miR-3663-3p
hsa-miR-454	0.0687	0.009085	3.42248	-2.5237	1.4348	hsa-miR-454
hsa-miR-135b	0.1117	0.025004	2.75276	-3.5222	1.42028	hsa-miR-135b
hsa-miR-17	0.0603	0.006833	3.61744	-2.2409	1.41951	hsa-miR-17
hsa-miR-93	0.0687	0.00869	3.4527	-2.4796	1.41459	hsa-miR-93
hsa-miR-188-5p	0.0693	0.009685	3.37913	-2.5872	1.38119	hsa-miR-188-5p
hsa-miR-15b	0.0744	0.012077	3.23088	-2.8058	1.36301	hsa-miR-15b
hsa-miR-3141	0.1054	0.022711	2.81519	-3.428	1.35995	hsa-miR-3141
hsa-miR-1260b	0.1402	0.034468	2.54562	-3.8346	1.35983	hsa-miR-1260b
hsa-miR-3648	0.0553	0.005738	3.73879	-2.0673	1.35906	hsa-miR-3648
hsa-miR-625	0.0884	0.016845	3.12228	-2.9919	1.32661	hsa-miR-625
hsa-miR-192	0.0693	0.009766	3.37354	-2.5954	1.3244	hsa-miR-192
hsa-miR-146a	0.1716	0.048429	2.32736	-4.162	1.25744	hsa-miR-146a
hsa-miR-25	0.0805	0.013785	3.14284	-2.9366	1.25012	hsa-miR-25
hsa-miR-20a	0.0919	0.018541	2.94751	-3.2289	1.23567	hsa-miR-20a
hsa-miR-185	0.0687	0.009297	3.40686	-2.5465	1.23367	hsa-miR-185
hsa-miR-128	0.0657	0.007733	3.53232	-2.3638	1.21183	hsa-miR-128
hsa-miR-4306	0.0687	0.009114	3.42029	-2.5269	1.2098	hsa-miR-4306
hsa-miR-501-3p	0.1716	0.048172	2.3912	-4.0185	1.19104	hsa-miR-501-3p
hsa-miR-20b	0.0884	0.016726	3.01509	-3.1275	1.18274	hsa-miR-20b
hsa-miR-146b-5p	0.111	0.02454	2.76491	-3.5039	1.17896	hsa-miR-146b-5p
hsa-miR-16-2*	0.0744	0.012538	3.20588	-2.8429	1.17481	hsa-miR-16-2*
hsa-miR-4298	0.1356	0.03222	2.58902	-3.7692	1.17438	hsa-miR-4298
hsa-miR-3651	0.1016	0.02105	2.86462	-3.3535	1.14422	hsa-miR-3651
hsa-miR-106b	0.1078	0.023524	2.79234	-3.4625	1.12502	hsa-miR-106b	NA
hsa-miR-151-3p	0.0744	0.01205	3.23238	-2.8036	1.11223	hsa-miR-151-3p
hsa-miR-4327	0.1689	0.044784	2.44091	-3.9482	1.03497	hsa-miR-4327
hsa-miR-200c	0.1716	0.048567	2.32553	-4.1648	1.02935	hsa-miR-200c
hsa-miR-429	0.1236	0.029012	2.65663	-3.6672	1.00674	hsa-miR-429
hsa-miR-29c	0.0959	0.019601	-2.91115	-3.2835	-1.08862	hsa-miR-29c
hsa-miR-29c*	0.0744	0.012029	-3.23349	-2.8019	-1.29749	hsa-miR-29c*
hsa-miR-195	0.0687	0.008811	-3.44325	-2.4933	-1.39323	hsa-miR-195
hsa-miR-1224-5p	0.1402	0.033869	-2.5569	-3.8176	-1.39631	hsa-miR-1224-5p
hsa-miR-144	0.1236	0.028998	-2.65695	-3.6667	-1.45174	hsa-miR-144
hsa-miR-100	0.0517	0.005142	-3.81573	-1.9583	-1.50912	hsa-miR-100	NA
hsa-miR-125b	0.0603	0.0067	-3.63102	-2.2214	-1.51845	hsa-miR-125b
hsa-miR-1225-3p	0.1838	0.055351	-2.37386	-3.9238	-1.56182	hsa-miR-1225-3p
hsa-miR-125b-2*	0.0452	0.003997	-4.21237	-1.5749	-1.72543	hsa-miR-125b-2*
hsa-miR-497	0.0274	0.001437	-4.75933	-0.695	-1.74012	hsa-miR-497
hsa-miR-30a	0.0191	0.000789	-5.23938	-0.1077	-1.92287	hsa-miR-30a
hsa-miR-99a	0.0275	0.001522	-4.71445	-0.7519	-2.00389	hsa-miR-99a
hsa-miR-30a*	0.0591	0.006367	-3.84462	-2.0323	-2.0074	hsa-miR-30a*
hsa-miR-145*	0.0301	0.001915	-4.53782	-0.9788	-2.38186	hsa-miR-145*
hsa-miR-139-5p	0.0141	0.000388	-5.84465	0.5799	-2.39577	hsa-miR-139-5p
hsa-miR-375	0.0919	0.018404	-3.05909	-3.0791	-2.66849	hsa-miR-375
hsa-miR-143*	0.0446	0.003695	-4.2759	-1.4982	-2.72524	hsa-miR-143*
hsa-miR-143	0.0229	0.001011	-5.03814	-0.3493	-2.78371	hsa-miR-143
hsa-miR-1	0.0487	0.004711	-3.87759	-1.8713	-3.25488	hsa-miR-1	NA
hsa-miR-145	0.0109	0.000264	-6.19137	0.9481	-3.42281	hsa-miR-145
hsa-miR-133b	0.0109	0.00017	-6.60639	1.3657	-4.16625	hsa-miR-133b
