# Supplementary material for: Diagnostic model of combined ceRNA and DNA methylation related genes in esophageal carcinoma
Source: PeerJ. 2020 Mar 31;8:e8831. doi: 10.7717/peerj.8831 (PMC7120044; doi:10.7717/peerj.8831)
Supplement: Supplemental Information 2 [file peerj-08-8831-s002.xlsx]

## Sheet: geo2r-GSE114110-differential
ID	adj.P.Val	P.Value	t	B	logFC	miRNA_ID	SPOT_ID
hsa-miR-196a-5p	5.71e-10	2.09e-12	9.95895	18.197	8.09652	hsa-miR-196a-5p
hsa-miR-196b-5p	9.89e-13	1.04e-15	12.7616	25.6145	7.62	hsa-miR-196b-5p
hsa-miR-34c-5p	5.41e-05	1.98e-06	5.55335	4.68	5.49484	hsa-miR-34c-5p
hsa-miR-431-3p	2.93e-06	6.61e-08	6.6036	8.0157	5.16615	hsa-miR-431-3p
hsa-miR-3174	0.00485	0.000414	3.85098	-0.4938	3.95948	hsa-miR-3174
hsa-miR-3934	0.00529	0.000458	3.817	-0.5901	3.63518	hsa-miR-3934
hsa-miR-183-3p	4.91e-05	1.72e-06	5.59702	4.818	3.60025	hsa-miR-183-3p
hsa-miR-31-5p	0.00647	0.000583	3.73491	-0.8213	3.55815	hsa-miR-31-5p
hsa-miR-4697-5p	0.00144	0.000102	4.31345	0.8529	3.4861	hsa-miR-4697-5p
hsa-miR-141-3p	0.012	0.00117	3.49461	-1.4837	3.46547	hsa-miR-141-3p
hsa-miR-944	8.41e-05	3.17e-06	5.40784	4.2208	3.42671	hsa-miR-944
hsa-miR-31-3p	0.0146	0.00148	3.41289	-1.7037	3.40112	hsa-miR-31-3p
hsa-miR-135b-5p	0.0017	0.000124	4.24885	0.6612	3.37834	hsa-miR-135b-5p
hsa-miR-503	0.00396	0.000322	3.93506	-0.2537	3.37245	hsa-miR-503
hsa-miR-3605-5p	0.0117	0.00114	3.50599	-1.4528	3.34314	hsa-miR-3605-5p
hsa-miR-4538	0.017	0.00178	3.34687	-1.8794	3.33601	hsa-miR-4538
hsa-miR-378b	0.0106	0.00101	3.54671	-1.342	3.32725	hsa-miR-378b
hsa-miR-4451	0.00545	0.000474	3.80514	-0.6237	3.29188	hsa-miR-4451
hsa-miR-4419b	0.0347	0.00415	3.04012	-2.6694	3.0711	hsa-miR-4419b
hsa-miR-23a-5p	0.00248	0.000187	4.11469	0.2666	3.04847	hsa-miR-23a-5p
hsa-miR-205-3p	0.000228	1.11e-05	5.01768	2.9995	3.04224	hsa-miR-205-3p
hsa-miR-335-3p	0.0142	0.00142	3.42699	-1.6659	3.0389	hsa-miR-335-3p
hsa-miR-542-3p	0.0245	0.00275	3.19091	-2.2866	3.02298	hsa-miR-542-3p
hsa-miR-1471	0.0597	0.00835	2.77442	-3.3151	2.97681	hsa-miR-1471
hsa-miR-200a-3p	0.0223	0.00245	3.23329	-2.1771	2.94737	hsa-miR-200a-3p
hsa-miR-141-5p	0.000344	1.82e-05	4.86281	2.5199	2.91504	hsa-miR-141-5p
hsa-miR-429	0.0145	0.00147	3.41609	-1.6951	2.90446	hsa-miR-429
hsa-miR-205-5p	0.0307	0.00366	3.08705	-2.5515	2.90088	hsa-miR-205-5p
hsa-miR-4710	0.0645	0.00974	2.71444	-3.4554	2.88337	hsa-miR-4710
hsa-miR-4419a	0.00895	0.000839	3.6106	-1.1667	2.86757	hsa-miR-4419a
hsa-miR-1909-5p	0.019	0.00202	3.30241	-1.9966	2.84107	hsa-miR-1909-5p
hsa-miR-3917	0.0471	0.00618	2.89065	-3.0373	2.82938	hsa-miR-3917
hsa-miR-3138	0.075	0.0119	2.636	-3.6357	2.81732	hsa-miR-3138
hsa-miR-4685-5p	0.055	0.00753	2.81487	-3.2193	2.80354	hsa-miR-4685-5p
hsa-miR-4776-5p	0.0551	0.00756	2.81287	-3.224	2.78391	hsa-miR-4776-5p
hsa-miR-4667-5p	0.00338	0.000266	3.99915	-0.0692	2.7798	hsa-miR-4667-5p
hsa-miR-5190	0.0628	0.00911	2.74049	-3.3947	2.73111	hsa-miR-5190
hsa-miR-200c-3p	0.0238	0.00265	3.20506	-2.2502	2.70512	hsa-miR-200c-3p
hsa-miR-182-5p	0.000341	1.78e-05	4.8687	2.538	2.70327	hsa-miR-182-5p
hsa-miR-4470	0.0303	0.00358	3.09519	-2.5309	2.69472	hsa-miR-4470
hsa-miR-4640-5p	0.0282	0.00327	3.12805	-2.4475	2.67902	hsa-miR-4640-5p
hsa-miR-711	0.016	0.00164	3.37583	-1.8025	2.67744	hsa-miR-711
hsa-miR-4487	0.0287	0.00335	3.11924	-2.4699	2.6602	hsa-miR-4487
hsa-miR-345-5p	0.0194	0.00208	3.29131	-2.0257	2.62058	hsa-miR-345-5p
hsa-miR-708-5p	0.036	0.00433	3.0247	-2.7079	2.56819	hsa-miR-708-5p
hsa-miR-200b-3p	0.0384	0.00478	2.9877	-2.7998	2.56793	hsa-miR-200b-3p
hsa-miR-491-3p	0.0115	0.0011	3.51586	-1.426	2.5236	hsa-miR-491-3p
hsa-miR-650	0.046	0.00595	2.90472	-3.0032	2.51868	hsa-miR-650
hsa-miR-1285-3p	0.0499	0.00663	2.86355	-3.1028	2.51748	hsa-miR-1285-3p
hsa-miR-550a-3-5p	0.0603	0.0085	2.76751	-3.3313	2.49815	hsa-miR-550a-3-5p
hsa-miR-622	0.131	0.0227	2.3693	-4.2202	2.48243	hsa-miR-622
hsa-miR-21-3p	1.81e-08	2.19e-10	8.40576	13.6322	2.47639	hsa-miR-21-3p
hsa-miR-1182	0.0828	0.0133	2.59119	-3.737	2.46011	hsa-miR-1182	NA
hsa-miR-1244	0.0498	0.00658	2.86646	-3.0958	2.43863	hsa-miR-1244	NA
hsa-miR-7-5p	9.62e-09	9.58e-11	8.6745	14.4434	2.42644	hsa-miR-7-5p
hsa-miR-183-5p	0.000526	3.17e-05	4.68678	1.9793	2.40938	hsa-miR-183-5p
hsa-miR-4769-5p	0.061	0.00873	2.75731	-3.3553	2.39737	hsa-miR-4769-5p
hsa-miR-223-5p	0.0366	0.00443	3.01596	-2.7296	2.39119	hsa-miR-223-5p
hsa-miR-301b	0.0621	0.00895	2.74771	-3.3778	2.38154	hsa-miR-301b
hsa-miR-4784	0.0635	0.00938	2.729	-3.4215	2.36539	hsa-miR-4784
hsa-miR-200a-5p	0.00237	0.000176	4.13436	0.3241	2.36196	hsa-miR-200a-5p
hsa-miR-4749-5p	0.113	0.0191	2.44224	-4.0649	2.33223	hsa-miR-4749-5p
hsa-miR-5708	0.067	0.0102	2.69435	-3.5019	2.33069	hsa-miR-5708
hsa-miR-4514	0.0828	0.0133	2.5913	-3.7368	2.3088	hsa-miR-4514
hsa-miR-4260	0.0384	0.00481	2.98493	-2.8066	2.29989	hsa-miR-4260
hsa-miR-4673	0.0376	0.00457	3.00402	-2.7593	2.27289	hsa-miR-4673
hsa-miR-3147	0.092	0.0149	2.54443	-3.8415	2.2657	hsa-miR-3147
hsa-miR-4314	0.158	0.029	2.26518	-4.4358	2.23561	hsa-miR-4314
hsa-miR-424-3p	0.113	0.019	2.44395	-4.0612	2.23437	hsa-miR-424-3p
hsa-miR-1273e	0.0608	0.00863	2.76172	-3.3449	2.20816	hsa-miR-1273e
hsa-miR-765	0.0437	0.00561	2.92714	-2.9486	2.20103	hsa-miR-765
hsa-miR-370	0.159	0.0291	2.26346	-4.4393	2.18147	hsa-miR-370
hsa-miR-3132	0.193	0.038	2.1457	-4.6739	2.16221	hsa-miR-3132
hsa-miR-4688	0.135	0.0237	2.35054	-4.2596	2.15121	hsa-miR-4688
hsa-miR-1273c	0.0635	0.00945	2.72625	-3.4279	2.15042	hsa-miR-1273c
hsa-miR-566	0.0227	0.00251	3.22516	-2.1982	2.15041	hsa-miR-566
hsa-miR-198	0.11	0.0184	2.45803	-4.0308	2.13617	hsa-miR-198
hsa-miR-4743	0.168	0.0315	2.2291	-4.5087	2.12247	hsa-miR-4743
hsa-miR-1247-3p	0.151	0.0271	2.2943	-4.3762	2.11571	hsa-miR-1247-3p	NA
hsa-miR-4513	0.182	0.0352	2.17938	-4.6078	2.11103	hsa-miR-4513
hsa-miR-21-5p	2.16e-10	5.65e-13	10.4155	19.4787	2.09886	hsa-miR-21-5p
hsa-miR-5196-5p	0.176	0.034	2.19457	-4.5777	2.07946	hsa-miR-5196-5p
hsa-miR-105-5p	0.0771	0.0122	2.62348	-3.6641	2.07239	hsa-miR-105-5p	NA
hsa-miR-4482-3p	0.0932	0.0152	2.53634	-3.8594	2.07138	hsa-miR-4482-3p
hsa-miR-1273g-5p	0.106	0.0174	2.48015	-3.9828	2.04962	hsa-miR-1273g-5p
hsa-miR-4726-5p	0.0608	0.00864	2.7613	-3.3459	2.02925	hsa-miR-4726-5p
hsa-miR-4655-5p	0.156	0.0281	2.27913	-4.4073	1.99449	hsa-miR-4655-5p
hsa-miR-659-3p	0.103	0.017	2.49004	-3.9612	1.98971	hsa-miR-659-3p
hsa-miR-18b-5p	1.32e-08	1.45e-10	8.53856	14.0341	1.97804	hsa-miR-18b-5p
hsa-miR-18a-5p	1.2e-07	1.7e-09	7.74793	11.6134	1.97071	hsa-miR-18a-5p
hsa-miR-455-5p	0.00176	0.000129	4.23585	0.6227	1.95524	hsa-miR-455-5p
hsa-miR-452-5p	0.0499	0.00664	2.86292	-3.1043	1.95298	hsa-miR-452-5p
hsa-miR-1299	0.094	0.0154	2.53158	-3.8699	1.94643	hsa-miR-1299
hsa-miR-4521	0.0687	0.0106	2.67996	-3.5351	1.94244	hsa-miR-4521
hsa-miR-3663-5p	0.17	0.0321	2.22089	-4.5252	1.92225	hsa-miR-3663-5p
hsa-miR-3158-5p	0.156	0.0283	2.2746	-4.4166	1.9188	hsa-miR-3158-5p
hsa-miR-200b-5p	0.0216	0.00236	3.24678	-2.142	1.91411	hsa-miR-200b-5p
hsa-miR-96-5p	0.000159	7.25e-06	5.15107	3.4152	1.90056	hsa-miR-96-5p
hsa-miR-4531	0.0864	0.0139	2.57111	-3.782	1.85672	hsa-miR-4531
hsa-miR-4485	0.00144	0.000101	4.3163	0.8613	1.85318	hsa-miR-4485
hsa-miR-4657	0.135	0.024	2.34565	-4.2698	1.84011	hsa-miR-4657
hsa-miR-4778-5p	0.139	0.0249	2.33049	-4.3014	1.83166	hsa-miR-4778-5p
hsa-miR-3935	0.135	0.0241	2.34508	-4.271	1.83085	hsa-miR-3935
hsa-miR-3176	0.173	0.0332	2.20586	-4.5552	1.80021	hsa-miR-3176
hsa-miR-4468	0.135	0.024	2.34595	-4.2692	1.79408	hsa-miR-4468
hsa-miR-4660	0.124	0.0213	2.39586	-4.1641	1.76767	hsa-miR-4660
hsa-miR-34b-3p	0.217	0.0436	2.08401	-4.7928	1.76232	hsa-miR-34b-3p
hsa-miR-3976	0.0674	0.0104	2.6891	-3.514	1.74553	hsa-miR-3976
hsa-miR-224-3p	0.0635	0.00943	2.72711	-3.4259	1.74301	hsa-miR-224-3p
hsa-miR-224-5p	0.000564	3.46e-05	4.65948	1.896	1.70452	hsa-miR-224-5p
hsa-miR-1246	0.00281	0.000214	4.07066	0.1382	1.67602	hsa-miR-1246	NA
hsa-miR-5088	0.172	0.0328	2.21028	-4.5464	1.65999	hsa-miR-5088
hsa-miR-5580-3p	0.125	0.0216	2.39114	-4.1741	1.65752	hsa-miR-5580-3p
hsa-miR-1288	0.0846	0.0136	2.58098	-3.76	1.62508	hsa-miR-1288
hsa-miR-3127-5p	0.00154	0.000111	4.284	0.7653	1.6205	hsa-miR-3127-5p
hsa-miR-4753-5p	0.176	0.0341	2.19341	-4.58	1.60157	hsa-miR-4753-5p
hsa-miR-15b-3p	0.0622	0.00899	2.74577	-3.3823	1.59061	hsa-miR-15b-3p
hsa-miR-4755-3p	0.172	0.0328	2.21141	-4.5442	1.58934	hsa-miR-4755-3p
hsa-miR-424-5p	9.29e-05	3.65e-06	5.36436	4.084	1.52538	hsa-miR-424-5p
hsa-miR-921	0.0718	0.0112	2.65888	-3.5835	1.52446	hsa-miR-921
hsa-miR-130b-3p	1.69e-06	3.19e-08	6.82883	8.7299	1.51621	hsa-miR-130b-3p
hsa-miR-3161	0.158	0.0288	2.26771	-4.4306	1.51537	hsa-miR-3161
hsa-miR-338-5p	0.19	0.037	2.15701	-4.6518	1.48534	hsa-miR-338-5p
hsa-miR-223-3p	0.00375	0.000297	3.96233	-0.1753	1.47542	hsa-miR-223-3p
hsa-miR-1973	0.0167	0.00172	3.35966	-1.8455	1.45586	hsa-miR-1973
hsa-miR-3198	1.56e-08	1.8e-10	8.46963	13.8258	1.43387	hsa-miR-3198
hsa-miR-550a-3p	0.242	0.0497	2.02321	-4.9073	1.41457	hsa-miR-550a-3p
hsa-miR-4436a	0.236	0.0484	2.03569	-4.884	1.34221	hsa-miR-4436a
hsa-miR-493-3p	0.161	0.0299	2.25086	-4.4648	1.34094	hsa-miR-493-3p
hsa-miR-19a-3p	4.24e-05	1.4e-06	5.66085	5.0201	1.34006	hsa-miR-19a-3p
hsa-miR-648	0.139	0.0249	2.3295	-4.3035	1.27085	hsa-miR-648
hsa-miR-4449	0.16	0.0296	2.25594	-4.4546	1.2579	hsa-miR-4449
hsa-miR-4656	0.135	0.0238	2.34958	-4.2616	1.24569	hsa-miR-4656
hsa-miR-142-3p	0.000517	3.06e-05	4.69822	2.0143	1.21647	hsa-miR-142-3p
hsa-miR-146b-5p	0.000206	9.83e-06	5.05575	3.1179	1.20843	hsa-miR-146b-5p
hsa-miR-142-5p	0.000603	3.79e-05	4.63027	1.807	1.17235	hsa-miR-142-5p
hsa-miR-3614-5p	0.122	0.0209	2.40396	-4.1468	1.1624	hsa-miR-3614-5p
hsa-miR-3125	3.84e-07	5.84e-09	7.35904	10.4008	1.11351	hsa-miR-3125
hsa-miR-3651	4.24e-05	1.44e-06	5.65299	4.9952	1.1119	hsa-miR-3651
hsa-miR-106b-3p	0.234	0.0478	2.0415	-4.8731	1.10618	hsa-miR-106b-3p	NA
hsa-miR-483-5p	0.00486	0.000418	3.84761	-0.5033	1.09864	hsa-miR-483-5p
hsa-miR-1280	6.2e-06	1.55e-07	6.34006	7.1781	1.06796	hsa-miR-1280
hsa-miR-106b-5p	3.36e-05	1.02e-06	5.75839	5.3292	1.06645	hsa-miR-106b-5p	NA
hsa-miR-4646-5p	0.192	0.0375	2.15168	-4.6622	1.06251	hsa-miR-4646-5p
hsa-miR-642b-3p	0.000446	2.57e-05	4.75329	2.1829	1.05899	hsa-miR-642b-3p
hsa-miR-455-3p	0.0197	0.00212	3.28485	-2.0427	1.0417	hsa-miR-455-3p
hsa-miR-4484	2.93e-06	6.47e-08	6.60994	8.0358	1.03427	hsa-miR-4484
hsa-miR-3940-5p	0.000121	5.34e-06	-5.24627	3.7131	-1.00275	hsa-miR-3940-5p
hsa-miR-1207-5p	7.13e-06	1.87e-07	-6.28223	6.9942	-1.00912	hsa-miR-1207-5p	NA
hsa-miR-1225-5p	4.24e-05	1.44e-06	-5.65141	4.9902	-1.02451	hsa-miR-1225-5p	NA
hsa-miR-2861	0.000711	4.66e-05	-4.56456	1.6073	-1.04092	hsa-miR-2861
hsa-miR-125a-5p	0.00129	9e-05	-4.35312	0.9711	-1.05144	hsa-miR-125a-5p	NA
hsa-miR-126-3p	0.000365	1.97e-05	-4.83724	2.441	-1.06306	hsa-miR-126-3p
hsa-miR-574-3p	3.78e-06	8.86e-08	-6.51291	7.7276	-1.0751	hsa-miR-574-3p
hsa-miR-4763-3p	9.65e-05	3.84e-06	-5.34855	4.0342	-1.10306	hsa-miR-4763-3p
hsa-miR-378i	0.00619	0.000549	-3.75555	-0.7634	-1.10813	hsa-miR-378i
hsa-miR-625-3p	0.137	0.0245	-2.33738	-4.2871	-1.12374	hsa-miR-625-3p
hsa-miR-502-3p	0.22	0.0447	-2.07219	-4.8153	-1.13614	hsa-miR-502-3p
hsa-miR-29b-2-5p	0.0576	0.00803	-2.78954	-3.2794	-1.13943	hsa-miR-29b-2-5p
hsa-let-7d-3p	0.0565	0.00785	-2.79854	-3.2581	-1.14509	hsa-let-7d-3p	NA
hsa-miR-378a-3p	0.00485	0.000409	-3.85488	-0.4827	-1.14695	hsa-miR-378a-3p
hsa-miR-30b-5p	0.000408	2.27e-05	-4.79312	2.3052	-1.14697	hsa-miR-30b-5p
hsa-miR-10b-5p	0.000352	1.88e-05	-4.85219	2.4871	-1.14938	hsa-miR-10b-5p	NA
hsa-miR-101-5p	0.0429	0.00549	-2.93552	-2.9281	-1.17685	hsa-miR-101-5p	NA
hsa-miR-126-5p	0.000505	2.97e-05	-4.70837	2.0453	-1.24526	hsa-miR-126-5p
hsa-miR-4716-5p	0.052	0.00703	-2.84126	-3.1563	-1.2464	hsa-miR-4716-5p
hsa-miR-4745-5p	0.22	0.0447	-2.07276	-4.8142	-1.26026	hsa-miR-4745-5p
hsa-miR-99b-5p	0.000257	1.28e-05	-4.97205	2.8578	-1.26852	hsa-miR-99b-5p
hsa-miR-30e-3p	3.74e-05	1.18e-06	-5.71508	5.1919	-1.29586	hsa-miR-30e-3p
hsa-miR-4739	0.00302	0.000232	-4.04327	0.0586	-1.2972	hsa-miR-4739
hsa-miR-378d	0.000691	4.42e-05	-4.58149	1.6587	-1.30354	hsa-miR-378d
hsa-miR-181d	0.07	0.0109	-2.67008	-3.5578	-1.319	hsa-miR-181d
hsa-miR-663b	0.0671	0.0103	-2.69216	-3.507	-1.32916	hsa-miR-663b
hsa-miR-140-5p	1.82e-06	3.73e-08	-6.78073	8.5775	-1.33138	hsa-miR-140-5p
hsa-miR-26b-5p	5.45e-07	8.58e-09	-7.23861	10.0229	-1.36035	hsa-miR-26b-5p
hsa-miR-23b-3p	6.7e-05	2.49e-06	-5.48269	4.4568	-1.36525	hsa-miR-23b-3p
hsa-miR-3616-3p	0.0455	0.00586	-2.91039	-2.9894	-1.36552	hsa-miR-3616-3p
hsa-miR-140-3p	8.33e-08	1.09e-09	-7.88939	12.0513	-1.45202	hsa-miR-140-3p
hsa-miR-4728-3p	0.227	0.0461	-2.05859	-4.841	-1.46327	hsa-miR-4728-3p
hsa-let-7e-5p	4.96e-05	1.77e-06	-5.58881	4.7921	-1.48771	hsa-let-7e-5p	NA
hsa-miR-23b-5p	0.0635	0.00933	-2.73121	-3.4164	-1.49384	hsa-miR-23b-5p
hsa-miR-4299	0.000158	7.14e-06	-5.15576	3.4298	-1.50089	hsa-miR-4299
hsa-miR-487b	0.0419	0.00534	-2.94597	-2.9025	-1.52252	hsa-miR-487b
hsa-miR-199a-3p	0.000119	5.12e-06	-5.25906	3.7532	-1.54449	hsa-miR-199a-3p
hsa-miR-30c-5p	1.69e-06	3.09e-08	-6.83876	8.7613	-1.61152	hsa-miR-30c-5p
hsa-miR-4701-5p	0.2	0.0397	-2.12642	-4.7113	-1.61396	hsa-miR-4701-5p
hsa-miR-26a-5p	9.28e-09	8.75e-11	-8.70409	14.5322	-1.62868	hsa-miR-26a-5p
hsa-miR-92b-3p	0.16	0.0293	-2.25957	-4.4472	-1.64064	hsa-miR-92b-3p
hsa-miR-139-3p	0.161	0.03	-2.24976	-4.4671	-1.6554	hsa-miR-139-3p
hsa-miR-29a-5p	0.122	0.0209	-2.40473	-4.1452	-1.65807	hsa-miR-29a-5p
hsa-miR-1227	0.17	0.0319	-2.22271	-4.5216	-1.66851	hsa-miR-1227	NA
hsa-miR-4695-5p	0.193	0.0381	-2.14486	-4.6755	-1.67393	hsa-miR-4695-5p
hsa-miR-4433-3p	0.193	0.0378	-2.14825	-4.6689	-1.68321	hsa-miR-4433-3p
hsa-miR-378g	0.209	0.0418	-2.10289	-4.7567	-1.71509	hsa-miR-378g
hsa-miR-29c-3p	8.4e-08	1.14e-09	-7.87428	12.0046	-1.72105	hsa-miR-29c-3p
hsa-miR-4516	1.65e-06	2.94e-08	-6.85489	8.8124	-1.72189	hsa-miR-4516
hsa-miR-3675-3p	0.219	0.0441	-2.07801	-4.8042	-1.73907	hsa-miR-3675-3p
hsa-miR-432-5p	0.0402	0.00507	-2.96549	-2.8546	-1.74583	hsa-miR-432-5p
hsa-miR-3679-3p	0.056	0.00774	-2.80394	-3.2452	-1.76992	hsa-miR-3679-3p
hsa-miR-28-5p	6.26e-07	1.02e-08	-7.18553	9.8559	-1.77406	hsa-miR-28-5p
hsa-miR-340-3p	0.0483	0.00635	-2.88022	-3.0626	-1.89925	hsa-miR-340-3p
hsa-miR-3937	0.171	0.0323	-2.21753	-4.5319	-1.90732	hsa-miR-3937
hsa-miR-628-3p	0.00031	1.59e-05	-4.9048	2.6495	-1.90935	hsa-miR-628-3p
hsa-miR-26b-3p	0.0127	0.00126	-3.47076	-1.5482	-1.91332	hsa-miR-26b-3p
hsa-miR-199a-5p	4.89e-06	1.18e-07	-6.42461	7.447	-1.91362	hsa-miR-199a-5p
hsa-miR-202-3p	0.201	0.0399	-2.12352	-4.7169	-1.9139	hsa-miR-202-3p
hsa-miR-1470	0.06	0.00842	-2.77114	-3.3228	-1.92592	hsa-miR-1470
hsa-miR-3188	0.0645	0.00971	-2.7156	-3.4527	-1.92808	hsa-miR-3188
hsa-miR-10a-3p	0.00047	2.73e-05	-4.73403	2.1239	-1.95785	hsa-miR-10a-3p	NA
hsa-miR-199b-5p	1.82e-06	3.92e-08	-6.76568	8.5298	-1.9686	hsa-miR-199b-5p
hsa-miR-877-3p	0.056	0.00771	-2.80538	-3.2418	-1.9739	hsa-miR-877-3p
hsa-miR-598	0.163	0.0305	-2.24282	-4.4811	-1.99038	hsa-miR-598
hsa-miR-4731-3p	0.0635	0.00944	-2.72656	-3.4272	-2.00367	hsa-miR-4731-3p
hsa-miR-214-3p	0.000164	7.56e-06	-5.13811	3.3746	-2.04401	hsa-miR-214-3p
hsa-miR-30c-2-3p	0.124	0.0214	-2.39531	-4.1652	-2.07007	hsa-miR-30c-2-3p
hsa-miR-10a-5p	3.25e-08	4.09e-10	-8.20342	13.0161	-2.10485	hsa-miR-10a-5p	NA
hsa-miR-187-5p	0.0223	0.00244	-3.2348	-2.1732	-2.1106	hsa-miR-187-5p
hsa-miR-30d-3p	0.0145	0.00146	-3.41839	-1.689	-2.11671	hsa-miR-30d-3p
hsa-miR-4646-3p	0.0822	0.0131	-2.59646	-3.7252	-2.15884	hsa-miR-4646-3p
hsa-miR-423-3p	0.0468	0.00611	-2.89498	-3.0268	-2.16586	hsa-miR-423-3p
hsa-miR-376a-3p	0.000944	6.34e-05	-4.4662	1.3101	-2.17545	hsa-miR-376a-3p
hsa-miR-99a-3p	0.000228	1.1e-05	-5.01965	3.0056	-2.19972	hsa-miR-99a-3p
hsa-miR-338-3p	1.54e-07	2.26e-09	-7.65861	11.3361	-2.22691	hsa-miR-338-3p
hsa-miR-99a-5p	2.37e-05	6.59e-07	-5.89371	5.7587	-2.26045	hsa-miR-99a-5p
hsa-miR-376c	0.00895	0.000839	-3.61057	-1.1668	-2.26522	hsa-miR-376c
hsa-miR-29c-5p	8.23e-09	7.33e-11	-8.76237	14.7068	-2.26757	hsa-miR-29c-5p
hsa-miR-377-3p	0.0406	0.00514	-2.95987	-2.8684	-2.34109	hsa-miR-377-3p
hsa-miR-483-3p	0.0211	0.00229	-3.25742	-2.1143	-2.34487	hsa-miR-483-3p
hsa-miR-410	0.0248	0.0028	-3.18523	-2.3013	-2.35651	hsa-miR-410
hsa-miR-1271-5p	0.0269	0.00307	-3.15144	-2.3879	-2.35671	hsa-miR-1271-5p
hsa-miR-557	0.0694	0.0108	-2.67468	-3.5472	-2.36588	hsa-miR-557
hsa-miR-564	0.0506	0.00676	-2.85611	-3.1206	-2.39866	hsa-miR-564
hsa-miR-127-3p	0.0277	0.00319	-3.13743	-2.4237	-2.4711	hsa-miR-127-3p
hsa-miR-125b-5p	6.13e-09	4.82e-11	-8.90035	15.1186	-2.54703	hsa-miR-125b-5p
hsa-miR-551b-3p	0.12	0.0203	-2.41767	-4.1176	-2.59908	hsa-miR-551b-3p
hsa-miR-497-5p	1.25e-08	1.31e-10	-8.57166	14.134	-2.60274	hsa-miR-497-5p
hsa-miR-4734	0.0287	0.00335	-3.11975	-2.4687	-2.61205	hsa-miR-4734
hsa-miR-195-5p	1.88e-09	1.38e-11	-9.31666	16.3465	-2.63713	hsa-miR-195-5p
hsa-miR-378e	0.0245	0.00273	-3.19344	-2.2801	-2.66727	hsa-miR-378e
hsa-miR-18b-3p	0.00479	0.000401	-3.86139	-0.4642	-2.72373	hsa-miR-18b-3p
hsa-miR-548q	0.0384	0.00476	-2.98904	-2.7965	-2.74076	hsa-miR-548q
hsa-miR-4488	0.00379	0.000302	-3.95642	-0.1923	-2.7484	hsa-miR-4488
hsa-miR-1229	0.00461	0.000384	-3.87594	-0.4227	-2.75931	hsa-miR-1229	NA
hsa-miR-382-5p	0.017	0.00177	-3.34902	-1.8737	-2.77912	hsa-miR-382-5p
hsa-miR-30a-5p	9.44e-10	5.44e-12	-9.63141	17.2601	-2.77969	hsa-miR-30a-5p
hsa-miR-326	1.1e-05	2.95e-07	-6.14122	6.5456	-2.82321	hsa-miR-326
hsa-miR-100-5p	1.45e-09	9.89e-12	-9.42907	16.6743	-2.83937	hsa-miR-100-5p	NA
hsa-miR-636	0.000115	4.85e-06	-5.27594	3.8061	-2.85796	hsa-miR-636
hsa-miR-4324	9.44e-10	5.1e-12	-9.6538	17.3246	-2.86631	hsa-miR-4324
hsa-miR-409-3p	0.0402	0.00508	-2.96467	-2.8566	-2.94471	hsa-miR-409-3p
hsa-miR-887	0.00379	0.000304	-3.95437	-0.1982	-3.06657	hsa-miR-887
hsa-miR-28-3p	0.000944	6.38e-05	-4.46402	1.3036	-3.07253	hsa-miR-28-3p
hsa-miR-769-3p	3.79e-05	1.21e-06	-5.70548	5.1615	-3.27886	hsa-miR-769-3p
hsa-miR-369-5p	6.2e-06	1.59e-07	-6.33175	7.1517	-3.38832	hsa-miR-369-5p
hsa-miR-125b-2-3p	0.00718	0.000659	-3.69349	-0.937	-3.4419	hsa-miR-125b-2-3p	NA
hsa-miR-378a-5p	0.00873	0.00081	-3.62287	-1.1329	-3.55694	hsa-miR-378a-5p
hsa-miR-214-5p	0.00396	0.00032	-3.93687	-0.2485	-3.65915	hsa-miR-214-5p
hsa-miR-135a-5p	0.000525	3.14e-05	-4.69058	1.9909	-3.70907	hsa-miR-135a-5p
hsa-miR-628-5p	1.69e-06	3.27e-08	-6.82148	8.7066	-3.71207	hsa-miR-628-5p
hsa-miR-499a-5p	3.52e-05	1.09e-06	-5.7385	5.2661	-3.8826	hsa-miR-499a-5p
hsa-miR-495	0.000695	4.48e-05	-4.57712	1.6454	-3.93132	hsa-miR-495
hsa-miR-654-3p	0.000597	3.72e-05	-4.63614	1.8249	-4.01674	hsa-miR-654-3p
hsa-miR-337-5p	0.000369	2.01e-05	-4.83137	2.4229	-4.13079	hsa-miR-337-5p
hsa-miR-411-5p	1.4e-06	2.43e-08	-6.91397	8.9993	-4.15745	hsa-miR-411-5p
hsa-miR-136-5p	0.000446	2.56e-05	-4.75482	2.1876	-4.16198	hsa-miR-136-5p
hsa-miR-143-3p	8.71e-10	4.11e-12	-9.72725	17.5357	-4.35535	hsa-miR-143-3p
hsa-miR-379-5p	0.000257	1.29e-05	-4.97041	2.8527	-4.3904	hsa-miR-379-5p
hsa-miR-381	0.000433	2.43e-05	-4.77145	2.2387	-4.39045	hsa-miR-381
hsa-miR-299-5p	0.00025	1.23e-05	-4.98493	2.8978	-4.4046	hsa-miR-299-5p
hsa-miR-328	4.58e-14	2.4e-17	-14.3008	29.2437	-4.68949	hsa-miR-328
hsa-miR-139-5p	9.68e-05	3.91e-06	-5.34335	4.0179	-4.70907	hsa-miR-139-5p
hsa-miR-145-3p	6.2e-06	1.57e-07	-6.33705	7.1685	-4.77267	hsa-miR-145-3p
hsa-miR-154-5p	1.76e-06	3.51e-08	-6.79982	8.638	-4.82279	hsa-miR-154-5p
hsa-miR-145-5p	1.05e-10	2.19e-13	-10.7517	20.4041	-4.863	hsa-miR-145-5p
hsa-miR-30a-3p	5.23e-05	1.89e-06	-5.56835	4.7274	-5.18211	hsa-miR-30a-3p
hsa-miR-218-5p	9.96e-05	4.07e-06	-5.33066	3.978	-5.2501	hsa-miR-218-5p
hsa-miR-337-3p	5.86e-12	9.21e-15	-11.9183	23.4953	-5.33158	hsa-miR-337-3p
hsa-miR-136-3p	7.06e-10	2.96e-12	-9.83965	17.8574	-5.5263	hsa-miR-136-3p
hsa-miR-143-5p	2.67e-05	7.84e-07	-5.83999	5.5882	-5.55594	hsa-miR-143-5p
hsa-miR-204-5p	0.000109	4.53e-06	-5.29757	3.874	-5.56908	hsa-miR-204-5p
hsa-miR-4328	6.2e-09	5.2e-11	-8.8755	15.0446	-6.71966	hsa-miR-4328
hsa-miR-133b	1.13e-06	1.9e-08	-6.99081	9.2421	-6.86239	hsa-miR-133b
hsa-miR-4770	1.39e-09	8.73e-12	-9.4713	16.797	-6.92803	hsa-miR-4770
hsa-miR-1	1.82e-06	3.89e-08	-6.76799	8.5372	-7.0575	hsa-miR-1	NA
hsa-miR-133a	3.19e-10	1e-12	-10.2148	18.9186	-7.84678	hsa-miR-133a
